# Supplementary material for: Revealing the main factors and two-way interactions contributing to food discolouration caused by iron-catechol complexation
Source: Sci Rep. 2020 May 19;10:8288. doi: 10.1038/s41598-020-65171-1 (PMC7237488; doi:10.1038/s41598-020-65171-1)
Supplement: Supplementary file 2 — Supplementary information2. [file 41598_2020_65171_MOESM2_ESM.xlsx]

## Sheet: TitlePage
Supplementary information II
Revealing the main factors and two-way interactions contributing to food discolouration caused by iron-catechol complexation
Judith BIJLSMA1, Wouter J.C. DE BRUIJN1, Jos A. HAGEMAN2, Peter GOOS3, Krassimir P. VELIKOV4,5,6, Jean-Paul VINCKEN1,*
1 Laboratory of Food Chemistry, Wageningen University & Research, Bornse Weilanden 9, P.O. Box 17, 6700 AA, Wageningen, The Netherlands
2 Biometris, Applied Statistics, Wageningen University & Research, Droevendaalsesteeg 1, P.O. Box 16, 6700 AA, Wageningen, The Netherlands
3 Faculty of Bioscience Engineering, KU Leuven, Kasteelpark Arenberg 30, Box 2456, 3001 Heverlee, Belgium.
4 Unilever Innovation Centre B.V. Bronland 14, 6708 WH Wageningen, The Netherlands
5 Institute of Physics, University of Amsterdam, Science Park 904, 1098 XH Amsterdam, the Netherlands
6 Soft Condensed Matter, Debye Institute for Nanomaterials Science, Utrecht University, Princetonplein 5, 3584 CC Utrecht, The Netherlands
* Corresponding author: jean-paul.vincken@wur.nl

## Sheet: Table SII-1
Table SII-1. Parameter estimates of the ANOVA model which can be used to predict the maximum absorbance wavelength for different combinations of factors. R2 = 0.76, adjusted R2 =0.70.
Parameter	Estimate	Std. error	t	Significance	95% Confidence Interval
					Lower Bound	Upper Bound
Intercept	574.01	28.82	19.91	0	517.34	630.68
[A=0]	57.16	25.58	2.23	0.03	6.86	107.46
[A=1]	−18.49	25.58	−0.72	0.47	−68.79	31.81
[A=2]	0a
[B=0]	−145.43	25.58	−5.68	0	−195.73	−95.13
[B=1]	−66.17	25.58	−2.59	0.01	−116.48	−15.87
[B=2]	0a
[C=0]	−56.60	25.58	−2.21	0.03	−106.91	−6.30
[C=1]	−17.78	25.58	−0.69	0.49	−68.08	32.52
[C=2]	0a
[D=0]	18.73	25.58	0.73	0.46	−31.57	69.04
[D=1]	−19.88	25.58	−0.78	0.44	−70.18	30.43
[D=2]	0a
[E=0]	−46.76	25.58	−1.83	0.07	−97.06	3.54
[E=1]	−34.57	25.58	−1.35	0.18	−84.87	15.73
[E=2]	0a
[F=0]	−24.01	25.58	−0.94	0.35	−74.31	26.29
[F=1]	−54.07	25.58	−2.11	0.04	−104.38	−3.77
[F=2]	0a
[G=0]	−17.59	25.58	−0.69	0.49	−67.90	32.71
[G=1]	34.23	25.58	1.34	0.18	−16.07	84.53
[G=2]	0a
[A=0] × [B=0]	201.48	17.38	11.59	0	167.31	235.66
[A=0] × [B=1]	108.61	17.38	6.25	0	74.44	142.78
[A=0] × [B=2]	0a
[A=1] × [B=0]	−11.11	17.38	−0.64	0.52	−45.28	23.06
[A=1] × [B=1]	13.98	17.38	0.8	0.42	−20.19	48.16
[A=1] × [B=2]	0a
[A=2] × [B=0]	0a
[A=2] × [B=1]	0a
[A=2] × [B=2]	0a
[A=0] × [C=0]	−14.26	17.38	−0.82	0.41	−48.43	19.91
[A=0] × [C=1]	−69.26	17.38	−3.98	0	−103.43	−35.09
[A=0] × [C=2]	0a
[A=1] × [C=0]	23.33	17.38	1.34	0.18	−10.84	57.51
[A=1] × [C=1]	−12.69	17.38	−0.73	0.47	−46.86	21.49
[A=1] × [C=2]	0a
[A=2] × [C=0]	0a
[A=2] × [C=1]	0a
[A=2] × [C=2]	0a
[A=0] × [D=0]	32.13	17.38	1.85	0.07	−2.04	66.3
[A=0] × [D=1]	−26.20	17.38	−1.51	0.13	−60.38	7.97
[A=0] × [D=2]	0a
[A=1] × [D=0]	−8.70	17.38	−0.50	0.62	−42.88	25.47
[A=1] × [D=1]	1.02	17.38	0.06	0.95	−33.16	35.19
[A=1] × [D=2]	0a
[A=2] × [D=0]	0a
[A=2] × [D=1]	0a
[A=2] × [D=2]	0a
[A=0] × [E=0]	−146.57	17.38	−8.43	0	−180.75	−112.40
[A=0] × [E=1]	−5.83	17.38	−0.34	0.74	−40.01	28.34
[A=0] × [E=2]	0a
[A=1] × [E=0]	−10.93	17.38	−0.63	0.53	−45.10	23.25
[A=1] × [E=1]	24.63	17.38	1.42	0.16	−9.54	58.8
[A=1] × [E=2]	0a
[A=2] × [E=0]	0a
[A=2] × [E=1]	0a
[A=2] × [E=2]	0a
[A=0] × [F=0]	8.89	17.38	0.51	0.61	−25.28	43.06
[A=0] × [F=1]	−0.74	17.38	−0.04	0.97	−34.91	33.43
[A=0] × [F=2]	0a
[A=1] × [F=0]	10.46	17.38	0.6	0.55	−23.71	44.64
[A=1] × [F=1]	3.8	17.38	0.22	0.83	−30.38	37.97
[A=1] × [F=2]	0a
[A=2] × [F=0]	0a
[A=2] × [F=1]	0a
[A=2] × [F=2]	0a
[A=0] × [G=0]	1.3	17.38	0.07	0.94	−32.88	35.47
[A=0] × [G=1]	5.19	17.38	0.3	0.77	−28.99	39.36
[A=0] × [G=2]	0a
[A=1] × [G=0]	−13.52	17.38	−0.78	0.44	−47.69	20.66
[A=1] × [G=1]	10.28	17.38	0.59	0.55	−23.90	44.45
[A=1] × [G=2]	0a
[A=2] × [G=0]	0a
[A=2] × [G=1]	0a
[A=2] × [G=2]	0a
[B=0] × [C=0]	−12.96	17.38	−0.75	0.46	−47.14	21.21
[B=0] × [C=1]	3.61	17.38	0.21	0.84	−30.56	37.78
[B=0] × [C=2]	0a
[B=1] × [C=0]	123.15	17.38	7.09	0	88.97	157.32
[B=1] × [C=1]	112.5	17.38	6.47	0	78.33	146.67
[B=1] × [C=2]	0a
[B=2] × [C=0]	0a
[B=2] × [C=1]	0a
[B=2] × [C=2]	0a
[B=0] × [D=0]	27.31	17.38	1.57	0.12	−6.86	61.49
[B=0] × [D=1]	−1.94	17.38	−0.11	0.91	−36.12	32.23
[B=0] × [D=2]	0a
[B=1] × [D=0]	−18.06	17.38	−1.04	0.3	−52.23	16.12
[B=1] × [D=1]	−13.24	17.38	−0.76	0.45	−47.41	20.93
[B=1] × [D=2]	0a
[B=2] × [D=0]	0a
[B=2] × [D=1]	0a
[B=2] × [D=2]	0a
[B=0] × [E=0]	−22.50	17.38	−1.29	0.2	−56.67	11.67
[B=0] × [E=1]	−17.69	17.38	−1.02	0.31	−51.86	16.49
[B=0] × [E=2]	0a
[B=1] × [E=0]	−15.28	17.38	−0.88	0.38	−49.45	18.9
[B=1] × [E=1]	−12.41	17.38	−0.71	0.48	−46.58	21.77
[B=1] × [E=2]	0a
[B=2] × [E=0]	0a
[B=2] × [E=1]	0a
[B=2] × [E=2]	0a
[B=0] × [F=0]	26.67	17.38	1.53	0.13	−7.51	60.84
[B=0] × [F=1]	13.98	17.38	0.8	0.42	−20.19	48.16
[B=0] × [F=2]	0a
[B=1] × [F=0]	6.02	17.38	0.35	0.73	−28.16	40.19
[B=1] × [F=1]	−4.26	17.38	−0.25	0.81	−38.43	29.91
[B=1] × [F=2]	0a
[B=2] × [F=0]	0a
[B=2] × [F=1]	0a
[B=2] × [F=2]	0a
[B=0] × [G=0]	18.61	17.38	1.07	0.28	−15.56	52.78
[B=0] × [G=1]	1.76	17.38	0.1	0.92	−32.41	35.93
[B=0] × [G=2]	0a
[B=1] × [G=0]	8.33	17.38	0.48	0.63	−25.84	42.51
[B=1] × [G=1]	−28.80	17.38	−1.66	0.1	−62.97	5.38
[B=1] × [G=2]	0a
[B=2] × [G=0]	0a
[B=2] × [G=1]	0a
[B=2] × [G=2]	0a
[C=0] × [D=0]	3.43	17.38	0.2	0.84	−30.75	37.6
[C=0] × [D=1]	15.37	17.38	0.88	0.38	−18.80	49.54
[C=0] × [D=2]	0a
[C=1] × [D=0]	5	17.38	0.29	0.77	−29.17	39.17
[C=1] × [D=1]	17.78	17.38	1.02	0.31	−16.40	51.95
[C=1] × [D=2]	0a
[C=2] × [D=0]	0a
[C=2] × [D=1]	0a
[C=2] × [D=2]	0a
[C=0] × [E=0]	87.78	17.38	5.05	0	53.6	121.95
[C=0] × [E=1]	61.3	17.38	3.53	0	27.12	95.47
[C=0] × [E=2]	0a
[C=1] × [E=0]	106.39	17.38	6.12	0	72.22	140.56
[C=1] × [E=1]	38.33	17.38	2.21	0.03	4.16	72.51
[C=1] × [E=2]	0a
[C=2] × [E=0]	0a
[C=2] × [E=1]	0a
[C=2] × [E=2]	0a
[C=0] × [F=0]	46.67	17.38	2.68	0.01	12.49	80.84
[C=0] × [F=1]	24.63	17.38	1.42	0.16	−9.54	58.8
[C=0] × [F=2]	0a
[C=1] × [F=0]	18.24	17.38	1.05	0.29	−15.93	52.41
[C=1] × [F=1]	21.2	17.38	1.22	0.22	−12.97	55.38
[C=1] × [F=2]	0a
[C=2] × [F=0]	0a
[C=2] × [F=1]	0a
[C=2] × [F=2]	0a
[C=0] × [G=0]	9.81	17.38	0.56	0.57	−24.36	43.99
[C=0] × [G=1]	−0.19	17.38	−0.01	0.99	−34.36	33.99
[C=0] × [G=2]	0a
[C=1] × [G=0]	55.46	17.38	3.19	0	21.29	89.64
[C=1] × [G=1]	−30.19	17.38	−1.74	0.08	−64.36	3.99
[C=1] × [G=2]	0a
[C=2] × [G=0]	0a
[C=2] × [G=1]	0a
[C=2] × [G=2]	0a
[D=0] × [E=0]	10.65	17.38	0.61	0.54	−23.53	44.82
[D=0] × [E=1]	−1.94	17.38	−0.11	0.91	−36.12	32.23
[D=0] × [E=2]	0a
[D=1] × [E=0]	11.3	17.38	0.65	0.52	−22.88	45.47
[D=1] × [E=1]	−13.43	17.38	−0.77	0.44	−47.60	20.75
[D=1] × [E=2]	0a
[D=2] × [E=0]	0a
[D=2] × [E=1]	0a
[D=2] × [E=2]	0a
[D=0] × [F=0]	−52.13	17.38	−3.00	0	−86.30	−17.96
[D=0] × [F=1]	0.28	17.38	0.02	0.99	−33.90	34.45
[D=0] × [F=2]	0a
[D=1] × [F=0]	2.59	17.38	0.15	0.88	−31.58	36.77
[D=1] × [F=1]	76.94	17.38	4.43	0	42.77	111.12
[D=1] × [F=2]	0a
[D=2] × [F=0]	0a
[D=2] × [F=1]	0a
[D=2] × [F=2]	0a
[D=0] × [G=0]	18.24	17.38	1.05	0.29	−15.93	52.41
[D=0] × [G=1]	−35.09	17.38	−2.02	0.04	−69.27	−0.92
[D=0] × [G=2]	0a
[D=1] × [G=0]	4.81	17.38	0.28	0.78	−29.36	38.99
[D=1] × [G=1]	−14.44	17.38	−0.83	0.41	−48.62	19.73
[D=1] × [G=2]	0a
[D=2] × [G=0]	0a
[D=2] × [G=1]	0a
[D=2] × [G=2]	0a
[E=0] × [F=0]	11.11	17.38	0.64	0.52	−23.06	45.28
[E=0] × [F=1]	0.56	17.38	0.03	0.97	−33.62	34.73
[E=0] × [F=2]	0a
[E=1] × [F=0]	6.3	17.38	0.36	0.72	−27.88	40.47
[E=1] × [F=1]	19.44	17.38	1.12	0.26	−14.73	53.62
[E=1] × [F=2]	0a
[E=2] × [F=0]	0a
[E=2] × [F=1]	0a
[E=2] × [F=2]	0a
[E=0] × [G=0]	15.93	17.38	0.92	0.36	−18.25	50.1
[E=0] × [G=1]	−13.98	17.38	−0.80	0.42	−48.16	20.19
[E=0] × [G=2]	0a
[E=1] × [G=0]	−44.54	17.38	−2.56	0.01	−78.71	−10.36
[E=1] × [G=1]	−4.17	17.38	−0.24	0.81	−38.34	30.01
[E=1] × [G=2]	0a
[E=2] × [G=0]	0a
[E=2] × [G=1]	0a
[E=2] × [G=2]	0a
[F=0] × [G=0]	3.15	17.38	0.18	0.86	−31.03	37.32
[F=0] × [G=1]	−25.74	17.38	−1.48	0.14	−59.91	8.43
[F=0] × [G=2]	0a
[F=1] × [G=0]	12.41	17.38	0.71	0.48	−21.77	46.58
[F=1] × [G=1]	−11.30	17.38	−0.65	0.52	−45.47	22.88
[F=1] × [G=2]	0a
[F=2] × [G=0]	0a
[F=2] × [G=1]	0a
[F=2] × [G=2]	0a
a This parameter is set to zero because it is redundant.

## Sheet: Table SII-2
Table SII-2. Results of Tukey Post hoc tests on the significant interaction effect between type of iron salt and pH (A × B) to study the levels that are significantly different per factor.
			Mean Difference (I-J)	Std. Error	p-value	95% Confidence Interval
						Lower Bound	Upper Bound
A	(I) B	(J) B
0	0	1	-26.76	17.6	0.13	-61.34	7.82
		2	68.33	17.6	1.18 × 10-4	33.76	102.91
	1	0	26.76	17.6	0.13	-7.82	61.34
		2	95.09	17.6	1.03 × 10-7	60.52	129.67
	2	0	-68.33	17.6	1.18 × 10-4	-102.91	-33.76
		1	-95.09	17.6	1.03 × 10-7	-129.67	-60.52
1	0	1	-144.72	17.6	1.88 × 10-15	-179.3	-110.15
		2	-144.26	17.6	2.27 × 10-15	-178.84	-109.68
	1	0	144.72	17.6	1.88 × 10-15	110.15	179.3
		2	0.46	17.6	0.98	-34.11	35.04
	2	0	144.26	17.6	2.27 × 10-15	109.68	178.84
		1	-0.46	17.6	0.98	-35.04	34.11
2	0	1	-119.63	17.6	3.17 × 10-11	-154.21	-85.05
		2	-133.15	17.6	1.99 × 10-13	-167.72	-98.57
	1	0	119.63	17.6	3.17 × 10-11	85.05	154.21
		2	-13.52	17.6	0.44	-48.09	21.06
	2	0	133.15	17.6	1.99 × 10-13	98.57	167.72
		1	13.52	17.6	0.44	-21.06	48.09
B	(I) A	(J)A
0	0	1	207.22	17.6	2.81 × 10-28	172.65	241.8
		2	186.85	17.6	8.69 × 10-24	152.28	221.43
	1	0	-207.22	17.6	2.81 × 10-28	-241.8	-172.65
		2	-20.37	17.6	0.25	-54.95	14.21
	2	0	-186.85	17.6	8.69 × 10-24	-221.43	-152.28
		1	20.37	17.6	0.25	-14.21	54.95
1	0	1	89.26	17.6	5.63 × 10-7	54.68	123.84
		2	93.98	17.6	1.43 × 10-7	59.41	128.56
	1	0	-89.26	17.6	5.63 × 10-7	-123.84	-54.68
		2	4.72	17.6	0.79	-29.85	39.3
	2	0	-93.98	17.6	1.43 × 10-7	-128.56	-59.41
		1	-4.72	17.6	0.79	-39.3	29.85
2	0	1	-5.37	17.6	0.76	-39.95	29.21
		2	-14.63	17.6	0.41	-49.21	19.95
	1	0	5.37	17.6	0.76	-29.21	39.95
		2	-9.26	17.6	0.6	-43.84	25.32
	2	0	14.63	17.6	0.41	-19.95	49.21
		1	9.26	17.6	0.6	-25.32	43.84

## Sheet: Table SII-3
Table SII-3. Results of Tukey Post hoc tests on the significant interaction effect between pH and temperature (B × C) to study the levels that are significantly different per factor.
			Mean Difference (I-J)	Std. Error	p-value	95% Confidence Interval
						Lower Bound	Upper Bound
B	(I) C	(J) C
0	0	1	-19.54	19.38	0.31	-57.62	18.55
		2	16.39	19.38	0.4	-21.7	54.48
	1	0	19.54	19.38	0.31	-18.55	57.62
		2	35.93	19.38	0.06	-2.16	74.01
	2	0	-16.39	19.38	0.4	-54.48	21.7
		1	-35.93	19.38	0.06	-74.01	2.16
1	0	1	7.69	19.38	0.69	-30.4	45.77
		2	152.5	19.38	2.44 × 10-14	114.41	190.59
	1	0	-7.69	19.38	0.69	-45.77	30.4
		2	144.82	19.38	3.82 × 10-13	106.73	182.9
	2	0	-152.5	19.38	2.44 × 10-14	-190.59	-114.41
		1	-144.82	19.38	3.82 × 10-13	-182.9	-106.73
2	0	1	-2.96	19.38	0.88	-41.05	35.12
		2	29.35	19.38	0.13	-8.74	67.44
	1	0	2.96	19.38	0.88	-35.12	41.05
		2	32.31	19.38	0.1	-5.77	70.4
	2	0	-29.35	19.38	0.13	-67.44	8.74
		1	-32.31	19.38	0.1	-70.4	5.77
C	(I) B	(J) B
0	0	1	-151.48	19.38	3.54 × 10-14	-189.57	-113.39
		2	-79.54	19.38	4.79 × 10-5	-117.62	-41.45
	1	0	151.48	19.38	3.54 × 10-14	113.39	189.57
		2	71.94	19.38	2.30 × 10-4	33.86	110.03
	2	0	79.4	19.38	4.79 × 10-5	41.45	117.62
		1	-71.94	19.38	2.30 × 10-4	-110.03	-33.86
1	0	1	-124.26	19.38	3.49 × 10-10	-162.35	-86.17
		2	-62.96	19.38	1.24 × 10-3	-101.05	-24.88
	1	0	124.26	19.38	3.49 × 10-10	86.17	162.35
		2	61.3	19.38	1.66 × 10-3	23.21	99.38
	2	0	62.97	19.38	1.24 × 10-3	24.88	101.05
		1	-61.3	19.38	1.66 × 10-3	-99.38	-23.21
2	0	1	-15.37	19.38	0.43	-53.46	22.72
		2	-66.57	19.38	6.45 × 10-4	-104.66	-28.49
	1	0	15.37	19.38	0.43	-22.72	53.46
		2	-51.2	19.38	8.52 × 10-3	-89.29	-13.12
	2	0	66.57	19.38	6.45 × 10-4	28.49	104.66
		1	51.2	19.38	8.52 × 10-3	13.12	89.29

## Sheet: Table SII-4
Table SII-4. Results of Tukey Post hoc tests on the significant interaction effect between type of iron salt and concentration (A × E) to study the levels that are significantly different per factor.
			Mean Difference (I-J)	Std. Error	p-value	95% Confidence Interval
						Lower Bound	Upper Bound
A	(I) E	(J) E
0	0	1	-99.35	19.77	7.16 × 10-7	-138.21	-60.5
		2	-129.35	19.77	1.57 × 10-10	-168.21	-90.5
	1	0	99.35	19.77	7.16 × 10-7	60.5	138.21
		2	-30	19.77	0.13	-68.86	8.86
	2	0	129.35	19.77	1.57 × 10-10	90.5	168.21
		1	30	19.77	0.13	-8.86	68.86
1	0	1	5.83	19.77	0.77	-33.02	44.69
		2	6.3	19.77	0.75	-32.56	45.15
	1	0	-5.83	19.77	0.77	-44.69	33.02
		2	0.46	19.77	0.98	-38.39	39.32
	2	0	-6.3	19.77	0.75	-45.15	32.56
		1	-0.46	19.77	0.98	-39.32	38.39
2	0	1	41.39	19.77	0.04	2.53	80.24
		2	17.22	19.77	0.38	-21.63	56.08
	1	0	-41.39	19.77	0.04	-80.24	-2.53
		2	-24.17	19.77	0.22	-63.02	14.69
	2	0	-17.22	19.77	0.38	-56.08	21.63
		1	24.17	19.77	0.22	-14.69	63.02
E	(I) A	(J)A
0	0	1	16.76	19.77	0.4	-22.1	55.61
		2	-7.04	19.77	0.72	-45.89	31.82
	1	0	-16.76	19.77	0.4	-55.61	22.1
		2	-23.8	19.77	0.23	-62.65	15.06
	2	0	7.04	19.77	0.72	-31.82	45.89
		1	23.8	19.77	0.23	-15.06	62.65
1	0	1	121.94	19.77	1.49 × 10-9	83.09	160.8
		2	133.7	19.77	4.00 × 10-11	94.85	172.56
	1	0	-121.94	19.77	1.49 × 10-9	-160.8	-83.09
		2	11.76	19.77	0.55	-27.1	50.61
	2	0	-133.7	19.77	4.00 × 10-11	-172.56	-94.85
		1	-11.76	19.77	0.55	-50.61	27.1
2	0	1	152.41	19.77	7.52 × 10-14	113.55	191.26
		2	139.54	19.77	6.05 × 10-12	100.68	178.39
	1	0	-152.41	19.77	7.52 × 10-14	-191.26	-113.55
		2	-12.87	19.77	0.52	-51.73	25.99
	2	0	-139.54	19.77	6.05 × 10-12	-178.39	-100.68
		1	12.87	19.77	0.52	-25.99	51.73
